# Supplementary material for: Prevalence of Antibiotic Resistance Genes in Differently Processed Smoothies and Fresh Produce from Austria
Source: Foods. 2024 Dec 25;14(1):11. doi: 10.3390/foods14010011 (PMC11720611; doi:10.3390/foods14010011)
Supplement: Supplementary file 1 [file foods-14-00011-s001.zip]

Archive with 1 entries (1 files):
- foods-3277098-supplementary.pdf
